# Supplementary material for: Comparative Study on Inhibition of Pancreatic Cancer Cells by Resveratrol Gold Nanoparticles and a Resveratrol Nanoemulsion Prepared from Grape Skin
Source: Pharmaceutics. 2021 Nov 5;13(11):1871. doi: 10.3390/pharmaceutics13111871 (PMC8622665; doi:10.3390/pharmaceutics13111871)
Supplement: Supplementary file 1 [file pharmaceutics-13-01871-s001.zip]

Archive with 1 entries (1 files):
- pharmaceutics-1398683-supplementary.pdf
